# Supplementary material for: Factors affecting the medication literacy of older adults and targeted initiatives for improvement: a cross-sectional study in central China
Source: Front Public Health. 2024 Jan 16;11:1249022. doi: 10.3389/fpubh.2023.1249022 (PMC10826508; doi:10.3389/fpubh.2023.1249022)
Supplement: Supplementary file 1 [file Table_1.xlsx]

## Sheet: Sheet1
Supplementary table 1. The questionnaire of scientific medication literacy of the elderly.
	Strongly agree (1)		Agree (2)		Not sure (3)		Disagree (4)		Strongly disagree (5)		Average score
	N	%	N	%	N	%	N	%	N	%
01. Whatever the disease, you should try to get injections and fluids as much as possible	25	0.0606796	131	0.317961	63	0.152913	155	0.376214	38	0.092233	3.12136
02. Injections are safer than oral drugs	15	0.0364078	76	0.184466	119	0.288835	156	0.378641	46	0.11165	3.34466
03. The more expensive the medicine, the safer it is	31	0.0752427	93	0.225728	84	0.203883	167	0.40534	37	0.0898058	3.20874
04. The more expensive the medicine, the more effective it is	35	0.0849515	108	0.262136	81	0.196602	157	0.381068	31	0.0752427	3.09951
05. When purchasing drugs, one should judge the quality of drugs based on brand and reputation	33	0.0800971	141	0.342233	112	0.271845	109	0.264563	17	0.0412621	2.84466
06. The more varieties of medication used, the better the effect	9	0.0218447	41	0.0995146	87	0.211165	220	0.533981	55	0.133495	3.65777
07. The longer the course of medication, the better the therapeutic effect	10	0.0242718	36	0.0873786	92	0.223301	230	0.558252	44	0.106796	3.63592
08. If you feel any discomfort, you should take medication immediately	34	0.0825243	128	0.31068	75	0.182039	147	0.356796	28	0.0679612	3.01699
09. Health products are drugs	9	0.0218447	52	0.126214	104	0.252427	172	0.417476	75	0.182039	3.61165
10. Taking health products can reduce the amount of medicine you use	7	0.0169903	68	0.165049	89	0.216019	175	0.424757	73	0.177184	3.5801
11. All the oral medication can be taken with milk, coffee, or beverages	7	0.0169903	25	0.0606796	91	0.220874	214	0.519417	75	0.182039	3.78883
12.Any medication can be taken simultaneously	7	0.0169903	35	0.0849515	120	0.291262	189	0.458738	61	0.148058	3.63592
13. Treating cold and fever with antibiotics	25	0.0606796	168	0.407767	117	0.283981	80	0.194175	22	0.0533981	2.77184
14. Antibiotics are anti-inflammatory drugs	34	0.0825243	210	0.509709	108	0.262136	46	0.11165	14	0.0339806	2.50485
15. Antibacterial drugs can kill viruses and all the bacteria	24	0.0582524	117	0.283981	156	0.378641	87	0.211165	28	0.0679612	2.9466
16. When people around you experience colds, fever, or other illnesses, you can take antibiotics for prevention	18	0.0436893	121	0.293689	128	0.31068	117	0.283981	28	0.0679612	3.03883
17. There will be no adverse reactions when taking over-the-counter drugs	5	0.0121359	33	0.0800971	177	0.429612	153	0.371359	44	0.106796	3.48058
18. Adverse drug reactions belong to medical accidents	10	0.0242718	77	0.186893	199	0.48301	107	0.259709	19	0.0461165	3.1165
19. Adverse drug reactions can be mitigated by symptomatic treatment with other drugs	7	0.0169903	129	0.313107	196	0.475728	64	0.15534	16	0.038835	2.88592
20. The efficacy and safety of new drugs are definitely better than those of old drugs	11	0.026699	85	0.206311	178	0.432039	121	0.293689	17	0.0412621	3.1165
21. In any case, try not to use "addictive" drugs such as sleeping pills and painkillers	41	0.0995146	171	0.415049	97	0.235437	95	0.230583	8	0.0194175	2.65534
22. All drugs can be stored at room temperature	10	0.0242718	69	0.167476	127	0.308252	169	0.410194	37	0.0898058	3.37379
23. There is no need to consider the effect of "light" when storing any medicine	12	0.0291262	41	0.0995146	163	0.395631	166	0.402913	30	0.0728155	3.39078
24. Children (infants) can take adult medication as long as the dosage is reduced appropriately	10	0.0242718	44	0.106796	101	0.245146	191	0.463592	66	0.160194	3.62864
25. Elderly patients should reduce the medication intake due to a decreased physiological function compared to young adults	11	0.026699	73	0.177184	166	0.402913	144	0.349515	18	0.0436893	3.20631
26. Whether male or female, any medication can be used during pregnancy preparation	10	0.0242718	21	0.0509709	94	0.228155	178	0.432039	109	0.264563	3.86165
	No (1)		Yes (5)		Average score
	N	%	N	%
27.Do you know the difference between prescription drugs and over-the-counter drugs?	292	0.708738	120	0.291262	2.16505
28.Do you know how to distinguishmedicines and health care products accroding to the drug approval number?	371	0.900485	41	0.0995146	1.39806
29. Do you know that when taking certain drugs, the dosage should be adjusted appropriately according to the patient's liver and kidney function and other conditions?	271	0.657767	141	0.342233	2.36893
30. Do you know when treating and preventing certain diseases, the dosage of the same drug may be different?	281	0.682039	131	0.317961	2.27184
31.Do you know that the combination of some drugs may lead to poisoning, liver and kidney damage, or other serious consequences?	199	0.48301	213	0.51699	3.06796
32.Do you know the method for determining whether the drug has deteriorated?	274	0.665049	138	0.334951	2.33981
	Strongly disagree (1)		Disagree (2)		Not sure (3)		Agree (4)		Strongly agree (5)		Average score
	N	%	N	%	N	%	N	%	N	%
33. Vaccination is the most effective and economical measure to prevent certain diseases	8	0.0194175	23	0.0558252	135	0.32767	207	0.502427	39	0.0946602	3.59709
34. Pharmacists can provide good advice on whether I need to take medication	5	0.0121359	14	0.0339806	81	0.196602	283	0.686893	29	0.0703883	3.76942
35. Pharmacists can provide me with good advice on how to take medication nationally	4	0.00970874	15	0.0364078	70	0.169903	287	0.696602	36	0.0873786	3.81553
36. Women during pregnancy or lactation should check the "Contraindications/Special Population Precautions" or consult a doctor or pharmacist before taking any medication	3	0.00728155	8	0.0194175	73	0.177184	250	0.606796	78	0.18932	3.95146
	Always (1)		Often (2)		Sometime (3)		Occasionally (4)		Never (5)		Average score
	N	%	N	%	N	%	N	%	N	%
37. Purchase drugs based on your own experience or advertising	5	0.0121359	57	0.13835	71	0.17233	197	0.478155	82	0.199029	3.71359
38. When seeking medical treatment, ask the doctor for a specific medication	5	0.0121359	56	0.135922	90	0.218447	175	0.424757	86	0.208738	3.68204
39. Listen to the Pharmacists' advice when purchasing drugs at a pharmacy	6	0.0145631	82	0.199029	125	0.303398	140	0.339806	59	0.143204	3.39806
40. Unauthorized taking traditional Chinese medicine while taking Western medicine	1	0.00242718	32	0.0776699	63	0.152913	157	0.381068	159	0.385922	4.07039
41. Pinches the childs' nose to administer medication constrainedly if they refuses to take medication	6	0.0145631	32	0.0776699	68	0.165049	135	0.32767	171	0.415049	4.05097
42. Taking drugs that have exceeded the expiration date	1	0.00242718	8	0.0194175	20	0.0485437	99	0.240291	284	0.68932	4.59466
43. Neglecting the time interval of taking medication	8	0.0194175	40	0.0970874	79	0.191748	181	0.43932	104	0.252427	3.80825
44. Break or grind the drug before taking it regardless the dosage form.	3	0.00728155	9	0.0218447	29	0.0703883	122	0.296117	249	0.604369	4.46845
45. Taking several medications at the same time without consulting a doctor or pharmacist	4	0.00970874	41	0.0995146	80	0.194175	160	0.38835	127	0.308252	3.88592
46. After taking prescription drugs for a few days, change the medication without authorization if you feel that they are ineffective,	3	0.00728155	36	0.0873786	46	0.11165	171	0.415049	156	0.378641	4.07039
47. In order to make the drug "quickly take effect", double the dosage of the drug for the first time without authorization	2	0.00485437	22	0.0533981	33	0.0800971	99	0.240291	256	0.621359	4.4199
48. In order to consolidate the effect of drug treatment, extend the time of medication after the condition has recovered or has reached the course of medication	1	0.00242718	40	0.0970874	51	0.123786	180	0.436893	140	0.339806	4.01456
49. When adverse drug reactions occur, you stop taking it instead of consulting the doctor, pharmacist, or seeking help from the hospital or pharmacy.	13	0.0315534	43	0.104369	59	0.143204	163	0.395631	134	0.325243	3.87864
	Never (1)		Occasionally (2)		Sometime (3)		Often (4)		always (5)		Average score
	N	%	N	%	N	%	N	%	N	%
50. Purchasing the prescription drugs at pharmacy with the doctor's prescription	100	0.242718	177	0.429612	56	0.135922	61	0.148058	18	0.0436893	2.32039
51. Carefully read the drug instructions before taking the drugs	84	0.203883	149	0.36165	81	0.196602	50	0.121359	48	0.116505	2.58495
52. Before medication, carefully read the side effects of the drug	121	0.293689	152	0.368932	57	0.13835	43	0.104369	39	0.0946602	2.33738
53. Read the instructions to understand the contraindications when using a drug (drinking, driving, body position, etc.)	152	0.368932	122	0.296117	45	0.109223	58	0.140777	35	0.0849515	2.2767
54. For drugs with special usage devices, carefully read the device instructions before use it	104	0.252427	127	0.308252	71	0.17233	65	0.157767	45	0.109223	2.56311
55. Consult pharmacists when you do not know how to use/take the drugs (by telephone consultation, going to a medication consultation center, consulting a pharmacist at the hospital, or conducting online pharmacy consultations)	112	0.271845	137	0.332524	74	0.179612	52	0.126214	37	0.0898058	2.42961
