# Supplementary material for: Factors affecting the medication literacy of older adults and targeted initiatives for improvement: a cross-sectional study in central China
Source: Front Public Health. 2024 Jan 16;11:1249022. doi: 10.3389/fpubh.2023.1249022 (PMC10826508; doi:10.3389/fpubh.2023.1249022)
Supplement: Supplementary file 3 [file Table_3.xlsx]

## Sheet: Sheet1
Table 3. The variable assignment of multivariate Logistic regression
Variables	Assignment
Gender	Female=0，Male=1
Age	60-70=1，71-80=2，81~=3
Education level	Illiteracy=1，Primary/Junior high school=2，Senior high school and above=3
Living alone	Yes=0，No=1
Working status	Farmer or migrant worker=1，Retirement=2，Re-employed=3
Monthly income	0-1,000=1，1,000-5,000=2，5,000~=3
Number of chronic diseases	1=1，2-3=2，4~=3
Knowledge of disease-related indexes	Unclear=1，Partially understand=2，Fully understand=3
Ability of understanding drug instruction	Unable=1，Partially understand=2，Able=3
History of adverse drug reaction	No=0，Yes=1
